# Supplementary material for: Investigation of Pharmacological Mechanisms and Active Ingredients of Cichorium intybus L. in Alleviating Renal Urate Deposition via lncRNA H19/miR-21-3p Regulation to Enhance ABCG2 Expression
Source: Int J Mol Sci. 2025 Aug 15;26(16):7892. doi: 10.3390/ijms26167892 (PMC12386761; doi:10.3390/ijms26167892)
Supplement: Supplementary file 1 [file ijms-26-07892-s001.zip]

Archive with 1 entries (1 files):
- ijms-3760265-supplementary.pdf
